# Supplementary material for: Genetic Markers for Thrombophilia and Cardiovascular Disease Associated with Multiple Sclerosis
Source: Biomedicines. 2022 Oct 21;10(10):2665. doi: 10.3390/biomedicines10102665 (PMC9599167; doi:10.3390/biomedicines10102665)
Supplement: Supplementary file 1 [file biomedicines-10-02665-s001.zip]

Archive with 1 entries (1 files):
- biomedicines-1968214-supplementary.pdf
